# Supplementary material for: HHEX is a transcriptional regulator of the VEGFC/FLT4/PROX1 signaling axis during vascular development
Source: Nat Commun. 2018 Jul 13;9:2704. doi: 10.1038/s41467-018-05039-1 (PMC6045644; doi:10.1038/s41467-018-05039-1)
Supplement: Supplementary file 3 — Supplementary Data 1 [file 41467_2018_5039_MOESM3_ESM.xlsx]

## Sheet: Sheet1
Supplementary data 1
List of primers used in this study
Sequence 5’-3’			Notes
CGCAGAAATATCTGTCTCCGCCCG			Genotyping primer for hhex s722 -F
GTCTCTCGCTGAGCTGCAGCATC			Genotyping primer for hhex s722 -R
AACCATCGAGCTGGAGAAGA			hhex +/- Tg(fli1a:tdTomato-2A-hhex) genotyping-F
ACCTGTCTCTCGCTGAGCTG			hhex +/- Tg(fli1a:tdTomato-2A-hhex) genotyping-R
GCGCTAAATGGAGGAGACT			HHEX siRNA
GTTTCAGAATCGACGCGCT			HHEX siRNA
CGGACGGTGAACGACTACA			HHEX qPCR-F
AGAAGGGGCTCCAGAGTAGAG			HHEX qPCR-R
TGCCAGCAACACTACCACAG			VEGFC qPCR-F
GTGATTATTCCACATGTAATTGGTG			VEGFC qPCR-R
ATAGACAAGAAAGCGGCTTCA			FLT4 qPCR-F
CCTCCCTTGGGAGTCAGG			FLT4 qPCR-R
AGCTATGGCTGGGTTGGAGA			LYVE1 qPCR-F
CCCCATTTTTCCCACACTTG			LYVE1 qPCR-R
ACAAAAATGGTGGCACGGA			PROX1 qPCR-F
CCTGATGTACTTCGGAGCCTG			PROX1 qPCR-R
GCAGTCCAACGGAACAGAA			PECAM qPCR-F
CATGAGCCTCTGCATCTTCC			PECAM qPCR
GCCTCGCCTTTGCCGAT			GAPDH qPCR-F
GCCTCGCCTTTGCCGAT			GAPDH qPCR-R
GTCCTCTGACACTCTCTTTCACA			VEGFC ChIP qPCR-F
ACACTGATCTTTCTCTGCCCT			VEGFC ChIP qPCR-R
TTCTACATCCCTTGGCCTGG			FLT4 ChIP qPCR-F
CAGCTCTCTCCAATCCAGGT			FLT4 ChIP qPCR-R
AGTGAAGGGTAATCGCCAGA			PROX1 ChIP qPCR-F
GGTGCCAGAGGTTTCACATC			PROX1 ChIP qPCR-R
TGTACAGGCAGCAGTTGCATGG			PRM2 ChIP qPCR-F
CTCCTTCGAGAGCAGTGTCTGC			PRM2 ChIP qPCR-R
ACTCCCCTTTCATGCTTCTG			Chromosome 18 qPCR-F
AGGTCCCAGGACATATCCATT			Chromosome 18 qPCR-R
GACCAACAGGAAACACATTGA			Hhexfl/fl genotyping-F
AGACTCAGGGTGCGCTCTT			Hhexfl/fl genotyping-R
GGTGGGGAGAGGTATTTCTGA			Hhex-/- genotyping-F
AGACGCACCACCATCATTTT			Hhex-/- genotyping-R1
GAACTAAATTAAGAGGCTGC			Hhex-/- genotyping-R2
CGGAGGCGAATCTGAAGCCAGC			Hhex-IRES-Venus genotyping-F
GCATACAGCGGGACTCCCACG			Hhex-IRES-Venus genotyping-R
GCGGTCTGGCAGTAAAAACTA TC			Cmv-cre, Tie2-cre, Prox1-creERT2 genotyping-Cre-1
GTGAAACAGCATTGCTGTCAC TT			Cmv-cre, Tie2-cre, Prox1-creERT2 genotyping-Cre-2
CTAGGCCACAGAATTGAAAGA TCT			Cmv-cre, Tie2-cre, Prox1-creERT2 genotyping-Cre-3
GTAGGTGGAAATTCTAGCATC ATCC			Cmv-cre, Tie2-cre, Prox1-creERT2 genotyping-Cre-4
CCGAACTCCTCTTTCACCAGCCT			hhex qPCR -F
GGTTCTGTCCCAGTACGCGTAA			hhex qPCR-R
CGCTGTGCATGCCACGCCAAGTT			vegfc qPCR-F
GGTCCCTTGCTTGACTGGAACTGTGATT			vegfc qPCR-R
GGCACCACGGCAGCCAGCATT			flt4 qPCR-F
CCACAGGCTCTGGATACGGCACTAA			flt4 qPCR-R
GGCCATCAATGACGGCGTGACA			prox1a qPCR-F
CCTTGTATATGGCCTTCTTCCAGGAA			prox1a qPCR-R
TCTGGAGGACTGTAAGAGGTATG			rpl13a qPCR-F
AGACGCACAATCTTGAGAGCAG			rpl13a qPCR-R
GAGACGCAGAAATATCTCTC			hhex-WISH probe-F
GCTAATACGACTCACTATAGGGGACCTGTCTCTGCTGAGCT			hhex-WISH probe-R
CAAGTGCGACGGATGATAGA			flt4-WISH probe-F
CTAATACGACTCACTATAGGGGTAATGGTGCCACCCAGTG			flt4-WISH probe-R
GCGCGAATTCACCATGCACTTATTTGGATTTTC			vegfc-WISH probe-F
GCGCCTCGAGTTAGTCCAGTCTTCCCCAGT			vegfc-WISH probe-R
